# Supplementary material for: Tissue resident memory T cells inhabit the deep human conjunctiva
Source: Sci Rep. 2022 Apr 12;12:6077. doi: 10.1038/s41598-022-09886-3 (PMC9005529; doi:10.1038/s41598-022-09886-3)
Supplement: Supplementary file 1 — Supplementary Tables. [file 41598_2022_9886_MOESM1_ESM.xlsx]

## Sheet: Table S1. Age sex distribution
Table S1. Age-sex demographics of conjunctival tissue donors
Donor	Age	Sex
1	66	F
2	72	M
3	60	M
4	63	F
5	67	F
6	77	F
7	32	M

## Sheet: Table S2 Superficial epithelium
Table S2. Number of CD3 T cells and TRM subsets per mm2 in the superficial epithelium of conjunctival tissues
	CD4 TRMs				CD8 TRMs				CD3 T cells
Donor	section				section				section
	1	2	3	avg	1	2	3	avg	1	2	3	avg
1	0	0	0	0	0	0	0	0	0	0	0	0
2	22.2222	23.8095	0	15.3439	44.4444	71.4286	22.2222	46.0317	66.6667	119.048	22.2222	69.3122
3	25	24.3902	0	16.4634	25	24.3902	23.8095	24.3999	75	73.1707	71.4286	73.1998
4	12.5	25	24.6914	20.7305	12.5	12.5	12.3457	12.4486	50	50	49.3827	49.7942
5	16.6667	16.3934	16.6667	16.5756	16.6667	16.3934	16.6667	16.5756	50	49.1803	50	49.7268
6	23.8095	23.2558	23.2558	23.4404	0	0	0	0	23.8095	23.2558	23.2558	23.4404
7	33.3333	32.2581	33.3333	32.9749	100	96.7742	100	98.9247	166.667	129.032	33.3333	109.677
avg				17.9327				28.3401				53.593

## Sheet: Table S3 Basal epithelium
Table S3. Number of CD3 T cells and TRM subsets per mm2 in the basal epithelium of conjunctival tissues
	CD4 TRMs				CD8 TRMs				CD3 T cells
Donor	section				section				section
	1	2	3	avg	1	2	3	avg	1	2	3	avg
1	0	0	0	0	0	0	0	0	0	0	0	0
2	200	300	0	166.667	0	0	0	0	600	400	400	466.667
3	0	0	0	0	0	0	0	0	818.182	700	400	639.394
4	83.3333	100	100	94.4444	166.667	200	200	188.889	750	900	900	850
5	250	100	100	150	166.667	200	200	188.889	416.667	600	600	538.889
6	0	66.6667	0	22.2222	83.3333	66.6667	83.3333	77.7778	333.333	266.667	333.333	311.111
7	0	0	0	0	0	0	0	0	300	363.636	400	354.545
avg				61.9048				65.0794				451.515

## Sheet: Table S4 Adenoid
Table S4. Number of CD3 T cells and TRM subsets per mm2 in the adenoid layer of conjunctival tissues
	CD4 TRMs				CD8 TRMs				CD3 T cells
Donor	section				section				section
	1	2	3	avg	1	2	3	avg	1	2	3	avg
1	0	0	0	0	0	0	0	0	1000	500	1000	833.333
2	160	120	134.615	138.205	0	0	0	0	160	120	153.846	144.615
3	333.333	227.273	76.9231	212.51	20	40	19.2308	26.4103	1000	909.091	916.667	941.919
4	533.333	500	450.549	494.628	11.1111	22.2222	21.978	18.4371	544.444	522.222	483.516	516.728
5	582.09	651.515	833.333	688.979	74.6269	30.303	50	51.6433	656.716	681.818	883.333	740.623
6	407.407	413.793	381.818	401.006	74.0741	68.9655	72.7273	71.9223	740.741	689.655	727.273	719.223
7	125	119.048	100	114.683	0	0	0	0	125	119.048	125	123.016
avg				292.859				24.059				574.208

## Sheet: Table S5 Fibrous
Table S5. Number of CD3 T cells and TRM subsets per mm2 in the fibrous layer of conjunctival tissues
	CD4 TRMs				CD8 TRMs				CD3 T cells
Donor	section				section				section
	1	2	3	avg	1	2	3	avg	1	2	3	avg
1	na	na	na	na	na	na	na	na	na	na	na	na
2	0	0	0	0	0	0	0	0	40	42.8571	26.6667	36.5079
3	26.6667	28.5714	26.6667	27.3016	0	0	0	0	216.667	200	158.73	191.799
4	60	40	58.8235	52.9412	0	0	0	0	80	40	78.4314	66.1438
5	23.8095	25	24.3902	24.3999	23.8095	50	24.3902	32.7333	95.2381	150	97.561	114.266
6	66.6667	0	0	22.2222	0	0	0	0	133.333	100	100	111.111
7	33.3333	33.3333	66.6667	44.4444	33.3333	33.3333	0	22.2222	66.6667	66.6667	66.6667	66.6667
avg				28.5516				9.15925				97.7491
